# Supplementary material for: Surgical tray optimization: a prospective and survey-based evaluation of environmental and economic outcomes
Source: Surg Endosc. 2026 Jan 23;40(4):3080–9. doi: 10.1007/s00464-025-12499-2 (PMC13053359; doi:10.1007/s00464-025-12499-2)
Supplement: Supplementary file 3 — Supplementary file3 (XLSX 40 KB)—Appendix C: Overview of data sources and calculations for life cycle assessment and activity-based cost analysis [file 464_2025_12499_MOESM3_ESM.xlsx]

## Sheet: LCA results
Base case
index	amount	unit	reference product	name	location	database	ReCiPe 2016 v1,03, midpoint (H) | climate change | global warming potential (GWP100)
50L medical waste bin | 50L medical waste bin | GLO | unit | WP 3 - Trocars	0.000430938	unit	50L medical waste bin	50L medical waste bin	GLO	WP 3 - Trocars	0.00154844
Medical waste incineration | Medical waste incineration | GLO | kg | WP 3 - Trocars	0.00861919	kg	Medical waste incineration	Medical waste incineration	GLO	WP 3 - Trocars	0.0122426
316 stainless steel | 316 stainless steel | RER | kilogram | WP 3 - Trocars	0.00861876	kilogram	316 stainless steel	316 stainless steel	RER	WP 3 - Trocars	0.0268715
Thermodesinfector | Thermodesinfector | GLO | unit | WP 3 - Trocars	0.083333	unit	Thermodesinfector	Thermodesinfector	GLO	WP 3 - Trocars	0.39835
Steriliser | Steriliser | GLO | unit | WP 3 - Trocars	0.0625	unit	Steriliser	Steriliser	GLO	WP 3 - Trocars	0.46776
process-specific burdens, municipal waste incineration | market for process-specific burdens, municipal waste incineration | Europe without Switzerland | kilogram | ecoinvent-3,9,1-cutoff	0.102059	kilogram	process-specific burdens, municipal waste incineration	market for process-specific burdens, municipal waste incineration	Europe without Switzerland	ecoinvent-3,9,1-cutoff	0.000417514
transport, freight, lorry >32 metric ton, EURO6 | market for transport, freight, lorry >32 metric ton, EURO6 | RER | ton kilometer | ecoinvent-3,9,1-cutoff	0.0243763	ton kilometer	transport, freight, lorry >32 metric ton, EURO6	market for transport, freight, lorry >32 metric ton, EURO6	RER	ecoinvent-3,9,1-cutoff	0.00249731
textile, nonwoven polypropylene | market for textile, nonwoven polypropylene | GLO | kilogram | ecoinvent-3,9,1-cutoff	0.102	kilogram	textile, nonwoven polypropylene	market for textile, nonwoven polypropylene	GLO	ecoinvent-3,9,1-cutoff	0.320975
packaging film, low density polyethylene | market for packaging film, low density polyethylene | GLO | kilogram | ecoinvent-3,9,1-cutoff	0.59466	kilogram	packaging film, low density polyethylene	market for packaging film, low density polyethylene	GLO	ecoinvent-3,9,1-cutoff	0.000191084
metal working, average for chromium steel product manufacturing | metal working, average for chromium steel product manufacturing | RER | kilogram | ecoinvent-3,9,1-cutoff	0.00861876	kilogram	metal working, average for chromium steel product manufacturing	metal working, average for chromium steel product manufacturing	RER	ecoinvent-3,9,1-cutoff	0.0205439
Total impact of kg CO2-eq							1.2514
Scenario 1: <10% unused
index	amount	unit	reference product	name	location	database	ReCiPe 2016 v1,03, midpoint (H) | climate change | global warming potential (GWP100)
50L medical waste bin | 50L medical waste bin | GLO | unit | WP 3 - Trocars	0.000244312	unit	50L medical waste bin	50L medical waste bin	GLO	WP 3 - Trocars	0.000877856
Medical waste incineration | Medical waste incineration | GLO | kg | WP 3 - Trocars	0.00488648	kg	Medical waste incineration	Medical waste incineration	GLO	WP 3 - Trocars	0.00694072
316 stainless steel | 316 stainless steel | RER | kilogram | WP 3 - Trocars	0.00488624	kilogram	316 stainless steel	316 stainless steel	RER	WP 3 - Trocars	0.0152343
Thermodesinfector | Thermodesinfector | GLO | unit | WP 3 - Trocars	0.083333	unit	Thermodesinfector	Thermodesinfector	GLO	WP 3 - Trocars	0.39835
Steriliser | Steriliser | GLO | unit | WP 3 - Trocars	0.0625	unit	Steriliser	Steriliser	GLO	WP 3 - Trocars	0.46776
process-specific burdens, municipal waste incineration | market for process-specific burdens, municipal waste incineration | Europe without Switzerland | kilogram | ecoinvent-3,9,1-cutoff	0.102059	kilogram	process-specific burdens, municipal waste incineration	market for process-specific burdens, municipal waste incineration	Europe without Switzerland	ecoinvent-3,9,1-cutoff	0.000417514
transport, freight, lorry >32 metric ton, EURO6 | market for transport, freight, lorry >32 metric ton, EURO6 | RER | ton kilometer | ecoinvent-3,9,1-cutoff	0.0215544	ton kilometer	transport, freight, lorry >32 metric ton, EURO6	market for transport, freight, lorry >32 metric ton, EURO6	RER	ecoinvent-3,9,1-cutoff	0.00220822
textile, nonwoven polypropylene | market for textile, nonwoven polypropylene | GLO | kilogram | ecoinvent-3,9,1-cutoff	0.102	kilogram	textile, nonwoven polypropylene	market for textile, nonwoven polypropylene	GLO	ecoinvent-3,9,1-cutoff	0.320975
packaging film, low density polyethylene | market for packaging film, low density polyethylene | GLO | kilogram | ecoinvent-3,9,1-cutoff	0.59466	kilogram	packaging film, low density polyethylene	market for packaging film, low density polyethylene	GLO	ecoinvent-3,9,1-cutoff	0.000191084
metal working, average for chromium steel product manufacturing | metal working, average for chromium steel product manufacturing | RER | kilogram | ecoinvent-3,9,1-cutoff	0.00488624	kilogram	metal working, average for chromium steel product manufacturing	metal working, average for chromium steel product manufacturing	RER	ecoinvent-3,9,1-cutoff	0.011647
Total impact of kg CO2-eq							1.2246
Scenario 2: <20% unused
index	amount	unit	reference product	name	location	database	ReCiPe 2016 v1,03, midpoint (H) | climate change | global warming potential (GWP100)
50L medical waste bin | 50L medical waste bin | GLO | unit | WP 3 - Trocars	0.000196912	unit	50L medical waste bin	50L medical waste bin	GLO	WP 3 - Trocars	0.000707539
Medical waste incineration | Medical waste incineration | GLO | kg | WP 3 - Trocars	0.00393844	kg	Medical waste incineration	Medical waste incineration	GLO	WP 3 - Trocars	0.00559412
316 stainless steel | 316 stainless steel | RER | kilogram | WP 3 - Trocars	0.00393824	kilogram	316 stainless steel	316 stainless steel	RER	WP 3 - Trocars	0.0122786
Thermodesinfector | Thermodesinfector | GLO | unit | WP 3 - Trocars	0.083333	unit	Thermodesinfector	Thermodesinfector	GLO	WP 3 - Trocars	0.39835
Steriliser | Steriliser | GLO | unit | WP 3 - Trocars	0.0625	unit	Steriliser	Steriliser	GLO	WP 3 - Trocars	0.46776
process-specific burdens, municipal waste incineration | market for process-specific burdens, municipal waste incineration | Europe without Switzerland | kilogram | ecoinvent-3,9,1-cutoff	0.102059	kilogram	process-specific burdens, municipal waste incineration	market for process-specific burdens, municipal waste incineration	Europe without Switzerland	ecoinvent-3,9,1-cutoff	0.000417514
transport, freight, lorry >32 metric ton, EURO6 | market for transport, freight, lorry >32 metric ton, EURO6 | RER | ton kilometer | ecoinvent-3,9,1-cutoff	0.0208378	ton kilometer	transport, freight, lorry >32 metric ton, EURO6	market for transport, freight, lorry >32 metric ton, EURO6	RER	ecoinvent-3,9,1-cutoff	0.00213479
textile, nonwoven polypropylene | market for textile, nonwoven polypropylene | GLO | kilogram | ecoinvent-3,9,1-cutoff	0.102	kilogram	textile, nonwoven polypropylene	market for textile, nonwoven polypropylene	GLO	ecoinvent-3,9,1-cutoff	0.320975
packaging film, low density polyethylene | market for packaging film, low density polyethylene | GLO | kilogram | ecoinvent-3,9,1-cutoff	0.59466	kilogram	packaging film, low density polyethylene	market for packaging film, low density polyethylene	GLO	ecoinvent-3,9,1-cutoff	0.000191084
metal working, average for chromium steel product manufacturing | metal working, average for chromium steel product manufacturing | RER | kilogram | ecoinvent-3,9,1-cutoff	0.00393824	kilogram	metal working, average for chromium steel product manufacturing	metal working, average for chromium steel product manufacturing	RER	ecoinvent-3,9,1-cutoff	0.00938729
Total impact of kg CO2-eq							1.2178
Scenario 3: total survey reduction
index	amount	unit	reference product	name	location	database	ReCiPe 2016 v1,03, midpoint (H) | climate change | global warming potential (GWP100)
50L medical waste bin | 50L medical waste bin | GLO | unit | WP 3 - Trocars	0.00035167	unit	50L medical waste bin	50L medical waste bin	GLO	WP 3 - Trocars	0.00126361
Medical waste incineration | Medical waste incineration | GLO | kg | WP 3 - Trocars	0.00703375	kg	Medical waste incineration	Medical waste incineration	GLO	WP 3 - Trocars	0.00999069
316 stainless steel | 316 stainless steel | RER | kilogram | WP 3 - Trocars	0.0070334	kilogram	316 stainless steel	316 stainless steel	RER	WP 3 - Trocars	0.0219287
Thermodesinfector | Thermodesinfector | GLO | unit | WP 3 - Trocars	0.083333	unit	Thermodesinfector	Thermodesinfector	GLO	WP 3 - Trocars	0.39835
Steriliser | Steriliser | GLO | unit | WP 3 - Trocars	0.0625	unit	Steriliser	Steriliser	GLO	WP 3 - Trocars	0.46776
process-specific burdens, municipal waste incineration | market for process-specific burdens, municipal waste incineration | Europe without Switzerland | kilogram | ecoinvent-3,9,1-cutoff	0.102059	kilogram	process-specific burdens, municipal waste incineration	market for process-specific burdens, municipal waste incineration	Europe without Switzerland	ecoinvent-3,9,1-cutoff	0.000417514
transport, freight, lorry >32 metric ton, EURO6 | market for transport, freight, lorry >32 metric ton, EURO6 | RER | ton kilometer | ecoinvent-3,9,1-cutoff	0.0231777	ton kilometer	transport, freight, lorry >32 metric ton, EURO6	market for transport, freight, lorry >32 metric ton, EURO6	RER	ecoinvent-3,9,1-cutoff	0.00237452
textile, nonwoven polypropylene | market for textile, nonwoven polypropylene | GLO | kilogram | ecoinvent-3,9,1-cutoff	0.102	kilogram	textile, nonwoven polypropylene	market for textile, nonwoven polypropylene	GLO	ecoinvent-3,9,1-cutoff	0.320975
packaging film, low density polyethylene | market for packaging film, low density polyethylene | GLO | kilogram | ecoinvent-3,9,1-cutoff	0.59466	kilogram	packaging film, low density polyethylene	market for packaging film, low density polyethylene	GLO	ecoinvent-3,9,1-cutoff	0.000191084
metal working, average for chromium steel product manufacturing | metal working, average for chromium steel product manufacturing | RER | kilogram | ecoinvent-3,9,1-cutoff	0.0070334	kilogram	metal working, average for chromium steel product manufacturing	metal working, average for chromium steel product manufacturing	RER	ecoinvent-3,9,1-cutoff	0.016765
Total impact of kg CO2-eq							1.24002
Scenario 4: Surgeon survey reduction
index	amount	unit	reference product	name	location	database	ReCiPe 2016 v1,03, midpoint (H) | climate change | global warming potential (GWP100)
50L medical waste bin | 50L medical waste bin | GLO | unit | WP 3 - Trocars	0.000297728	unit	50L medical waste bin	50L medical waste bin	GLO	WP 3 - Trocars	0.00106979
Medical waste incineration | Medical waste incineration | GLO | kg | WP 3 - Trocars	0.00595486	kg	Medical waste incineration	Medical waste incineration	GLO	WP 3 - Trocars	0.00845823
316 stainless steel | 316 stainless steel | RER | kilogram | WP 3 - Trocars	0.00595456	kilogram	316 stainless steel	316 stainless steel	RER	WP 3 - Trocars	0.0185651
Thermodesinfector | Thermodesinfector | GLO | unit | WP 3 - Trocars	0.083333	unit	Thermodesinfector	Thermodesinfector	GLO	WP 3 - Trocars	0.39835
Steriliser | Steriliser | GLO | unit | WP 3 - Trocars	0.0625	unit	Steriliser	Steriliser	GLO	WP 3 - Trocars	0.46776
process-specific burdens, municipal waste incineration | market for process-specific burdens, municipal waste incineration | Europe without Switzerland | kilogram | ecoinvent-3,9,1-cutoff	0.102059	kilogram	process-specific burdens, municipal waste incineration	market for process-specific burdens, municipal waste incineration	Europe without Switzerland	ecoinvent-3,9,1-cutoff	0.000417514
transport, freight, lorry >32 metric ton, EURO6 | market for transport, freight, lorry >32 metric ton, EURO6 | RER | ton kilometer | ecoinvent-3,9,1-cutoff	0.0223621	ton kilometer	transport, freight, lorry >32 metric ton, EURO6	market for transport, freight, lorry >32 metric ton, EURO6	RER	ecoinvent-3,9,1-cutoff	0.00229096
textile, nonwoven polypropylene | market for textile, nonwoven polypropylene | GLO | kilogram | ecoinvent-3,9,1-cutoff	0.102	kilogram	textile, nonwoven polypropylene	market for textile, nonwoven polypropylene	GLO	ecoinvent-3,9,1-cutoff	0.320975
packaging film, low density polyethylene | market for packaging film, low density polyethylene | GLO | kilogram | ecoinvent-3,9,1-cutoff	0.59466	kilogram	packaging film, low density polyethylene	market for packaging film, low density polyethylene	GLO	ecoinvent-3,9,1-cutoff	0.000191084
metal working, average for chromium steel product manufacturing | metal working, average for chromium steel product manufacturing | RER | kilogram | ecoinvent-3,9,1-cutoff	0.00595456	kilogram	metal working, average for chromium steel product manufacturing	metal working, average for chromium steel product manufacturing	RER	ecoinvent-3,9,1-cutoff	0.0141934
Total impact of kg CO2-eq							1.23227
Scenario 5: Scrub nurses survey reduction
index	amount	unit	reference product	name	location	database	ReCiPe 2016 v1,03, midpoint (H) | climate change | global warming potential (GWP100)
50L medical waste bin | 50L medical waste bin | GLO | unit | WP 3 - Trocars	0.000338267	unit	50L medical waste bin	50L medical waste bin	GLO	WP 3 - Trocars	0.00121545
Medical waste incineration | Medical waste incineration | GLO | kg | WP 3 - Trocars	0.00676568	kg	Medical waste incineration	Medical waste incineration	GLO	WP 3 - Trocars	0.00960992
316 stainless steel | 316 stainless steel | RER | kilogram | WP 3 - Trocars	0.00676534	kilogram	316 stainless steel	316 stainless steel	RER	WP 3 - Trocars	0.0210929
Thermodesinfector | Thermodesinfector | GLO | unit | WP 3 - Trocars	0.083333	unit	Thermodesinfector	Thermodesinfector	GLO	WP 3 - Trocars	0.39835
Steriliser | Steriliser | GLO | unit | WP 3 - Trocars	0.0625	unit	Steriliser	Steriliser	GLO	WP 3 - Trocars	0.46776
process-specific burdens, municipal waste incineration | market for process-specific burdens, municipal waste incineration | Europe without Switzerland | kilogram | ecoinvent-3,9,1-cutoff	0.102059	kilogram	process-specific burdens, municipal waste incineration	market for process-specific burdens, municipal waste incineration	Europe without Switzerland	ecoinvent-3,9,1-cutoff	0.000417514
transport, freight, lorry >32 metric ton, EURO6 | market for transport, freight, lorry >32 metric ton, EURO6 | RER | ton kilometer | ecoinvent-3,9,1-cutoff	0.0229751	ton kilometer	transport, freight, lorry >32 metric ton, EURO6	market for transport, freight, lorry >32 metric ton, EURO6	RER	ecoinvent-3,9,1-cutoff	0.00235376
textile, nonwoven polypropylene | market for textile, nonwoven polypropylene | GLO | kilogram | ecoinvent-3,9,1-cutoff	0.102	kilogram	textile, nonwoven polypropylene	market for textile, nonwoven polypropylene	GLO	ecoinvent-3,9,1-cutoff	0.320975
packaging film, low density polyethylene | market for packaging film, low density polyethylene | GLO | kilogram | ecoinvent-3,9,1-cutoff	0.59466	kilogram	packaging film, low density polyethylene	market for packaging film, low density polyethylene	GLO	ecoinvent-3,9,1-cutoff	0.000191084
metal working, average for chromium steel product manufacturing | metal working, average for chromium steel product manufacturing | RER | kilogram | ecoinvent-3,9,1-cutoff	0.00676534	kilogram	metal working, average for chromium steel product manufacturing	metal working, average for chromium steel product manufacturing	RER	ecoinvent-3,9,1-cutoff	0.016126
Total impact of kg CO2-eq							1.23809

## Sheet: Costs
Cost catergories		Data sources		Quality		Price per unit - Original major general surgery tray						Clinical observations during surgical procedures		Survey-based staff review
Cost Category	Explanation	Data source	Data collection method	Quantity	Unit	Total price	Unit total	Total price - changed for unit	Unit total	Price per tray per usage (euros), modelled based on 500 reuses	Do these costs vary when changing tray composition?	<10% of cases unused	<20% of cases unused	Total	Based on surgeons	Based on scrub nurses
Purchase
Purchase of instruments	Purchase price of instruments, excluding net of instruments	Sterilisation department, catalog price manufacturer	Data manufacturer	94	instruments	4992.28	euros	Not applicable	Not applicable	9.98457	YES	4.77937	3.35403	7.87809	6.64501	7.66048
Storage
Space allocation	Space in cabinet for storage. One tray takes 1/111 of the cabinet space. In total there are 215 cabinets in the storage room, so one tray take 1/2.365 of the total m3 of the storage room. Dimensions of one cabinet: width=0.40m, depth=0.60m, heigh=1.90m	IDC - literature	Expert opinion; hospital data - Bouwkostencompas.nl	0.24	m2	74.18	euros per m2/year	Not applicable	Not applicable	0.0202309	NO	0.0202309	0.0202309	0.0202309	0.0202309	0.0202309
Inventory mananagment	Total time spent ordering tray = 1min 15 sec (30 seconds for storing; 45 seconds for picking)	IDC	Expert opinion; hospital data	75	seconds	20	euros net salary / hour	0.00555556	euros net salary / second	0.416667	NO	0.416667	0.416667	0.416667	0.416667	0.416667
Cleaning and sterilization
Labour time	Time spent cleaning tray = 5 minutes	Sterilisation department, finance department	Expert opinion; hospital data	5	minutes	41	euros net salary / hour	0.683333	euros net salary / minute	3.41667	YES	1.85372	1.56294	2.65337	2.32624	2.58067
Detergents & disinfectants	Dekonta	Sterilisation and technical service department, catalog price manufacturer	Hospital data ; data manufscturer	0.4175	ml	935.65	euros per 200L	0.00467825	euros per ml	0.00195317	NO	0.00195317	0.00195317	0.00195317	0.00195317	0.00195317
	Mediclean	Sterilisation and technical service department, catalog price manufacturer	Hospital data; data manufscturer	17.535	ml	1024.42	euros per 200L	0.0051221	euros per ml	0.089816	NO	0.089816	0.089816	0.089816	0.089816	0.089816
	MediKlar	Sterilisation and technical service department, catalog price manufacturer	Hospital data; data manufscturer	1.002	ml	1049.36	euros per 200L	0.0052468	euros per ml	0.00525729	NO	0.00525729	0.00525729	0.00525729	0.00525729	0.00525729
Water consumption	Water consumption total (deionised water + softened water + tax on tap water + fixed fees + VAT)	Sterilisation department, technical service department, machine data sheets	Hospital data; data manufscturer	28.2283	L	19829.2	euros per 14.440m3	0.00137283	euros per L	0.0387526	NO	0.0387526	0.0387526	0.0387526	0.0387526	0.0387526
Energy consumption	Electricy total during the process of cleaning (60 minutes) and sterilization (75 minutes) (peak consumption + off-peak consumption + wind energy surcharge)	Sterilisation department, technical service department, hospital power plant, machine data sheets	Hospital data; data manufscturer	234.586	Wh	0.131325	euros per kWh	0.0001313	euros per Wh	0.0308012	NO	0.0308012	0.0308012	0.0308012	0.0308012	0.0308012
Price of sterilization machine and thermodisinfector	Annual depreciation costs of sterilization machine and thermodisinfector	Sterilisation department, finance department - literature	Expert opinion; hospital data - Dutch Costing Manual (Zorginstituut)	14	trays per machine	14.63	euros per machine	1.045	euros per tray	1.045	NO	1.045	1.045	1.045	1.045	1.045
Assembling and packaging
Labour time for assembling	Time for assembling tray = 20 minutes	Sterilisation department, finance department	Expert opinion; hospital data	20	minutes	41	euros net salary / hour	0.683333	euros net salary / second	13.6667	YES	7.41489	6.25177	10.6135	9.30496	10.3227
Labour time for packaging	Time for packaging tray = 1 minute	Sterilisation department, finance department	Expert opinion; hospital data	1	minute	41	euros net salary / hour	0.683333	euros net salary / second	0.683333	YES	0.370745	0.312589	0.530674	0.465248	0.516135
Blue wraps	2 blue wraps (100x100cm) used per tray	Sterilisation department, catalog price manufacturer	Hospital data ; data manufscturer	2	sheets	840	euros per 2400 sheets	0.35	euros per sheet	0.7	NO	0.7	0.7	0.7	0.7	0.7
Repair and replacement
Labour time for routine maintenance	Time spent to maintain instruments in tray: not applicable, maintenance is done by manufacturer and included in purchase prices	Sterilisation department	Expert opinion	Not applicable		Not applicable						Not applicable		Not applicable
Replacement parts	Costs for replacing parts of instruments: 1 in 1000 uses some parts need to be replaced, this is even an overestimanation. The replacements are done by manufacturer and included in purchase prices	Sterilisation department	Expert opinion	Not applicable		Not applicable						Not applicable		Not applicable
Quality control
Labour time for quality control	Time spent to check the quality = 20 minutes	Sterilisation department, finance department	Expert opinion; hospital data	20	minutes	41	euros net salary / hour	0.683333	euros net salary / second	13.6667	YES	7.41489	6.25177	10.6135	9.30496	10.3227
End of life
Disposal	Costs for the disposal of hospital-specific waste: disposal of instruments that have reached the end of their usable lifespan	Waste management department	Expert opinion; hospital data	8.62	grams	1.23	euros per kg	0.00123	euros per gram	0.0106026	YES	0.00575247	0.00485013	0.00823393	0.00721879	0.00800835
	Costs for disposal of general waste: disposabel of blue wraps after use of each tray	Waste management department	Expert opinion; hospital data	102.05	grams	190.64	euros per 1000 kg	0.00019064	euros per gram	0.0194548	NO	0.0194548	0.0194548	0.0194548	0.0194548	0.0194548
	Total costs (euros)									43.7964		24.2073	20.1059	34.6652	30.4216	33.7786
									Reduction compared to original tray			0.447277	0.540924	0.208492	0.305387	0.228736

## Sheet: LCA inventory
Base case: Original major general surgery tray (94 instruments, 4309.38 grams)						All quantities are provided per functional unit; 1 surgery assuming an instrument lifetime of 500 uses
Scenario 1: <10% unused (51 instruments, 2443.12 grams)						4309.38	2443.12	1969.12	3516.7	2977.28	3382.67
Scenario 2: <20% unused (43 instruments, 1969.12 grams)							0.433069	0.543062	0.183943	0.309116	0.215045
Scenario 3: total survey reduction (73 instruments, 3516.7 grams)
Scenario 4: surgeon survey reduction (64 instruments, 2977.28 grams)
Scenario 5: scrub nurses survey reduction (71 instruments, 3382.67 grams)
Manufacturing
Input	Quantity base case	Quantity S1	Quantity S2	Quantity S3	Quantity S4	Quantity S5	Unit	Dataset (ecoinvent)	Source
Stainless steel	8.61876	4.88624	3.93824	7.0334	5.95456	6.76534	grams	self-modeled (derived from steel production, electric, chromium steel 18/8)	1: https://www.essentracomponents.com/en-gb/news/industries/medical-equipment/what-is-surgical-steel-the-role-of-stainless-in-healthcare 2: Ansys
Metal working	8.61876	4.88624	3.93824	7.0334	5.95456	6.76534	grams	metal working, average for chromium steel product manufacturing {RER}| cutoff, S	-
Transport	0.00492131	0.00279004	0.00224874	0.00401607	0.00340005	0.00386301	tkm	transport, freight, lorry >32 metric ton, euro6 {RER} | market for transport, freight, lorry >32 metric ton, EURO6 | cutoff, S	Google Maps	*assuming Tuttlingen-Maastricht			571	km
Use phase
Input	Quantity base case	Quantity S1	Quantity S2	Quantity S3	Quantity S4	Quantity S5	Unit	Dataset (ecoinvent)	Source
Wind energy	172.703	172.703	172.703	172.703	172.703	172.703	Wh	electricity production, wind, 1-3MW turbine, onshore {DK} | cutoff, S	Technical service department, machine data sheets, hospital power plant, sterilization department
Gas energy	61.8829	61.8829	61.8829	61.8829	61.8829	61.8829	Wh	electricity production, natural gas, conventional power plant {NL} | cutoff, S	Technical service department, machine data sheets, hospital power plant, sterilization department		956.914	1481.85	2438.77
Pressurized air	0.0131004	0.0131004	0.0131004	0.0131004	0.0131004	0.0131004	m3	market for compressed air, 1000 kPa gauge {RER} | cutoff, S	Technical service department, machine data sheets, sterilization department		342.881	530.976	873.856
Steam	2.5406	2.5406	2.5406	2.5406	2.5406	2.5406	kg	self-modeled	Technical service department, machine data sheets, sterilization department		0.0733333	0.111411	0.184744
Water (RO/demi)	2.71332	2.71332	2.71332	2.71332	2.71332	2.71332	L	market for water, deionised {Europe without Switzerland} | cutoff, S	Technical service department, machine data sheets, sterilization department		13.9264	22	35.9264
Water (softened)	25.5149	25.5149	25.5149	25.5149	25.5149	25.5149	L	market for water, completely softened {RER} | cutoff, S	Technical service department, machine data sheets, sterilization department		32.4949	0	32.4949
Soap 1	0.4175	0.4175	0.4175	0.4175	0.4175	0.4175	ml	self-modeled	Technical service department, sterilization department https://www.drweigert.com/target/SDB/neodisher-Dekonta-Med_SDB_NLnl_PN4212_2024-03-11.PDF		133.693	229.167	362.86
Soap 2	17.535	17.535	17.535	17.535	17.535	17.535	ml	self-modeled	Technical service department, sterilization department https://www.drweigert.com/target/SDB/neodisher-MediClean_SDB_NLnl_PN4043_2022-08-25.PDF		5	0	5
Soap 3	1.002	1.002	1.002	1.002	1.002	1.002	ml	self-modeled	Technical service department, sterilization department https://www.drweigert.com/target/SDB/neodisher-MediKlar_SDB_NLnl_PN4045_2022-03-18.PDF		210	0	210
Bluewrap	102	102	102	102	102	102	g	market for textile, nonwoven polypropylene {GLO} | cutoff, S	Sterilization department		12	0	12
Output	Quantity base case	Quantity S1	Quantity S2	Quantity S3	Quantity S4	Quantity S5	Unit	Dataset (ecoinvent)	Source				102
Wastewater	28.2472	28.2472	28.2472	28.2472	28.2472	28.2472	L	market for wastewater, average {Europe without Switzerland} | cutoff, S	-
End-of-life
Input	Quantity base case	Quantity S1	Quantity S2	Quantity S3	Quantity S4	Quantity S5	Unit	Dataset (ecoinvent)	Source
Medical waste bin 50L	0.000430938	0.000244312	0.000196912	0.00035167	0.000297728	0.000338267	piece	self-modeled	National Institute for Public Health and the Environment
Medical waste incineration	8.61919	4.88648	3.93844	7.03375	5.95486	6.76568	grams	self-modeled	https://link.springer.com/article/10.1007/s11367-008-0049-1
Plastic garbage bag	0.059466	0.059466	0.059466	0.059466	0.059466	0.059466	grams	packaging film, low density polyethylene {GLO} | market for | cutoff, S	-
Regular waste incineration	102.059	102.059	102.059	102.059	102.059	102.059	grams	process-specific burdens, municipal waste incineration {Europe without Switzerland} | market for process-specific burdens municipal waste incineration | cutoff, S	-
Transport	0.019455	0.0187644	0.018589	0.0191617	0.0189621	0.0191121	tkm	transport, freight, lorry >32 metric ton, euro6 {RER} | market for transport, freight, lorry >32 metric ton, EURO6 | cutoff, S	1: https://prezero.nl/diensten/afvalmanagement/verwerking-en-recycling#:~:text=PreZero%20brengt%20het%20afval%20naar,geperst%20en%20klaargezet%20voor%20transport. 2: Zavin 3: Google Maps		Non-recycle waste streams to Roosendaal	175	km
											Zavin in Dordrecht for medical waste	185	km
	0.0243763	0.0215544	0.0208378	0.0231777	0.0223621	0.0229751
